# Supplementary material for: Synthesis and Characterization of New Chiral Smectic Four-Ring Esters
Source: Molecules. 2024 Jul 1;29(13):3134. doi: 10.3390/molecules29133134 (PMC11243116; doi:10.3390/molecules29133134)
Supplement: Supplementary file 1 [file molecules-29-03134-s001.zip]

Archive with 1 entries (1 files):
- molecules-3049815-supplementary.pdf
